# Supplementary material for: Inhibition of miR‐148a‐3p resists hepatocellular carcinoma progress of hepatitis C virus infection through suppressing c‐Jun and MAPK pathway
Source: J Cell Mol Med. 2018 Dec 18;23(2):1415–26. doi: 10.1111/jcmm.14045 (PMC6349179; doi:10.1111/jcmm.14045)
Supplement: Supplementary file 3 [file JCMM-23-1415-s003.xlsx]

## Sheet: DIFF&MAPK
HSPA1A
HSPA2
IL1RAP
IGF2
RPS6KA1
RPS6KA3
MAPKAPK3
PDGFA
ATF4
MAP3K14
FGF21
PAK1
FLNA
DUSP4
DUSP10
NR4A1
TRAF6
EPHA2
JUN
FLNC
DUSP8
GADD45A
PLA2G4C
DUSP1
DDIT3
GADD45B
RELB
